# Supplementary material for: Effects of Rotary Tillage and Fertilization on Chemical Properties and Microbial Communities of Soil Under Continuous Morchella Mushroom Cultivation
Source: Biology (Basel). 2026 Apr 24;15(9):674. doi: 10.3390/biology15090674 (PMC13162986; doi:10.3390/biology15090674)
Supplement: Supplementary file 1 [file biology-15-00674-s001.zip]

Archive with 1 entries (1 files):
- biology-4229293-supplementary.pdf
